# Supplementary material for: A Systematic Review of Contemporary and Emerging Analgesia Techniques for Natural Labor–Patient-Centered Approaches and Technological Advances
Source: J Clin Med. 2025 Jun 5;14(11):3977. doi: 10.3390/jcm14113977 (PMC12156002; doi:10.3390/jcm14113977)
Supplement: Supplementary file 1 [file jcm-14-03977-s001.zip]

Archive with 1 entries (1 files):
- jcm-3587692-supplementary.xlsx
