# Supplementary material for: A Systematic Review of Contemporary and Emerging Analgesia Techniques for Natural Labor–Patient-Centered Approaches and Technological Advances
Source: J Clin Med. 2025 Jun 5;14(11):3977. doi: 10.3390/jcm14113977 (PMC12156002; doi:10.3390/jcm14113977)
Supplement: Supplementary file 1 [file jcm-14-03977-s001.zip › jcm-3587692-supplementary.xlsx]

## Sheet: Arkusz1
Authors	Type of study	Study Aim/Purpose	Type of intervention	Findings Summary Points	No. of Participants/Studies Included	Length of Observation
Matthew J. A. Wilson, Griselda Cooper, Christine MacArthur, Andrew Shennan; Comparative Obstetric Mobile Epidural Trial (COMET) Study Group UK	Randomized Controlled Trial	Compare the anesthetic and analgesic efficacy of traditional epidural analgesia with two "mobile" epidural techniques—combined spinal-epidural (CSE) and low-dose infusion (LDI)—in laboring nulliparous women	Traditional Epidural: Boluses of 10 ml 0.25% bupivacaine.​ CSE: Intrathecal injection of 1 ml 0.25% bupivacaine with 25 µg fentanyl.​ LDI: Epidural injection of 15 ml 0.1% bupivacaine with 2 µg/ml fentanyl, followed by a continuous infusion at 10 ml/h.​	Faster pain relief and reduced bupivacaine use compared to traditional epidurals, while low-dose infusion (LDI) had similar pain scores to the traditional method. All techniques required minimal anesthesiologist reattendance, though slightly more with mobile techniques.	1,054 nulliparous women in labor	Participants were observed throughout labor and delivery, with pain assessments collected during labor and at 24 hours postpartum
Zhang, J.	Natural Experiment	Investigate whether epidural analgesia prolongs labor and increases the risk of cesarean delivery.	Epidural analgesia during labor	Epidural analgesia was associated with a longer duration of labor but did not increase the risk of cesarean delivery.​	N/A	N/A
Rimaitis, K., Klimenko, O., Rimaitis, M., Morkūnaitė, A., & Macas, A	Retrospective Case-Control Study​	Assess the influence of labor epidural analgesia (EA) on the course of labor and its association with the incidence of instrumental assisted delivery (IAD).​	Administration of epidural analgesia during labor.​	Epidural analgesia did not increase the incidence of instrumental assisted delivery or adverse neonatal outcomes but was associated with prolonged first and second stages of labor.	7,675 vaginal deliveries analyzed, with 187 (2.43%) involving instrumental assistance.	Duration of labor stages was observed; specific postpartum observation length not specified.
Srebnik, N., Barkan, O., Rottenstreich, M., Ioscovich, A., Farkash, R., Rotshenker-Olshinka, K., Samueloff, A., & Grisaru-Granovsky, S.	Retrospective Cohort Study​	The impact of epidural analgesia on the mode of delivery in nulliparous women with a term single fetus in vertex presentation (NTSV) who attained the second stage of labour will be evaluated.	Administration of epidural analgesia during labor.	Epidural analgesia was associated with a higher risk of instrumental delivery but a reduced risk of cesarean delivery; neonatal outcomes were comparable between epidural users and non-users.	25,643 NTSV women who attained the second stage of labor; 18,676 (73%) epidural users and 6,967 (27%) non-users.​	Duration of labor stages was observed; specific postpartum observation length not specified.​
Hussain, N., Lagnese, C.M., Hayes, B., Kumar, N., Weaver, T.E., Essandoh, M.K., & Sultan, P.	Systematic Review and Meta-Analysis	This study will evaluate the analgesic efficacy and safety of intermittent epidural bolus (IEB) in comparison to continuous epidural infusion (CEI) with regard to their use in the management of pain during labour.	Comparison between intermittent epidural bolus and continuous epidural infusion techniques for administering labor analgesia.	Intermittent epidural bolus provided better pain control, reduced local anesthetic consumption, decreased motor block, shortened labor duration, and enhanced maternal satisfaction compared to continuous epidural infusion. ​	27 studies encompassing 3,133 patients.	Varied
Wang, J., Zhao, G., Song, G., & Liu, J.	Bayesian Network Meta-Analysis of Randomized Controlled Trials	Evaluate the efficacy and safety of various local anesthetic techniques for postoperative analgesia after cesarean section.	Comparison of six local anesthetic techniques: transversus abdominis plane block (TAPB), ilioinguinal and iliohypogastric nerve block, quadratus lumborum blocks, transversalis fascia plane block, erector spinae block, and wound infiltration.	TAPB was identified as the most comprehensive local anesthetic technique for postoperative cesarean section analgesia in the absence of intrathecal morphine, effectively reducing cumulative morphine consumption, pain scores, and the risk of postoperative nausea, vomiting, and sedation. ​	68 studies involving 5,039 pregnant women.	Postoperative periods up to 48 hours, varying across included studies.
Guasch, E., Brogly, N., & Gilsanz, F.	Narrative Review	Present the latest advances and provide recommendations regarding the use of combined spinal-epidural (CSE) anesthesia in obstetrics, specifically for labor analgesia and cesarean section.	Narrative Review	CSE provides rapid onset of effective analgesia for labor, improves epidural analgesia quality, and decreases neuraxial block failure rates during cesarean sections without significantly increasing complications.	N/A	N/A
Braga, A.D.F.D.A., Carvalho, V.H., Braga, F., & Pereira, R.I.C.​	Randomized, Double-Blind, Comparative Clinical Study	Evaluate the effectiveness and safety of combined spinal-epidural (CSE) block compared to continuous epidural (CE) block for labor analgesia in nulliparous pregnant women.	CSE Group: Combined spinal-epidural block.​ CE Group: Continuous epidural block.	The CSE technique provided faster pain relief, better analgesic quality, and higher rates of spontaneous vaginal delivery compared to the CE technique.	N/A	N\A
Rao, W.-Y., Xu, F., Dai, S.-B., Mei, Z., Chen, X.-P., Lv, C.-C., Liu, C.-L., Ngan Kee, W., & Chen, X.-Z.	Randomized Controlled Trial	Compare the efficacy and safety of dural puncture epidural (DPE), epidural anesthesia (EA), and combined spinal-epidural (CSE) anesthesia for cesarean delivery.	DPE Group: Dural puncture epidural anesthesia.​ EA Group: Epidural anesthesia.​ CSE Group: Combined spinal-epidural anesthesia.	DPE anesthesia had a faster onset and better quality of block than EA anesthesia and caused less maternal hemodynamic disturbance than CSE anesthesia during cesarean delivery.	150 parturients undergoing elective cesarean sections, randomized into three groups: DPE (48), EA (47), and CSE (50)	Intraoperative period; specific postoperative observation duration not specified.​
Nada, A.N.M., Dawood, A.S., Aldbaa, A.A., & Marae, S.K.​	Randomized Clinical Study	Evaluate the effectiveness of meperidine, nalbuphine, and paracetamol in providing labor analgesia.	Administration of meperidine, nalbuphine, or paracetamol for pain relief during labor.	The study found that all three medications—meperidine, nalbuphine, and paracetamol—were effective in providing labor analgesia, with nalbuphine showing a slightly better safety profile and fewer side effects compared to meperidine.	N/A	N/A
Chauhan, P., & Shirodkar, S.D.	Comparative Study	Assess the effect of epidural analgesia on the duration of labor and pain relief.	Administration of epidural analgesia during labor.	Epidural analgesia effectively reduced labor pain but was associated with a prolonged active phase of the first stage and the second stage of labor. There was an increased need for oxytocin augmentation and a higher rate of cesarean sections in the epidural group compared to the control group. No significant differences were observed in neonatal Apgar scores between the groups	60 women; 30 received epidural analgesia (Group A), and 30 did not (Group B).	Throughout labor until delivery; specific postpartum observation duration not specified
Anim-Somuah, M., Smyth, R., Cyna, A., & Cuthbert, A.	Systematic Review	Assess the effects of epidural analgesia compared to non-epidural or no analgesia for pain management in labor.	Comparison between epidural analgesia and non-epidural or no analgesia during labor.	Epidural analgesia provides superior pain relief and higher maternal satisfaction compared to non-epidural methods, without increasing the risk of cesarean delivery or adverse neonatal outcomes; however, it is associated with a higher rate of instrumental vaginal births in older studies.	40 randomized controlled trials involving 11,282 women.	Varied
Mędrzycka-Dąbrowska, W., Czyż-Szypenbejl, K., & Pietrzak, J.	Systematic Review of Randomized Trials	Compare the effectiveness of epidural analgesia (EA) with parenteral forms of pain relief during labor and assess their impact on operative and cesarean delivery rates.	Comparison between epidural analgesia and parenteral opioid analgesia during labor.	EA provided significantly better pain relief compared to parenteral opioids. EA was not associated with an increased rate of cesarean deliveries. EA could lead to a need for pharmacological support of uterine contractile function. Some studies indicated that EA might be linked to a higher incidence of instrumental deliveries (e.g., forceps or vacuum-assisted).	16 randomized trials encompassing 7,150 patients.	Varied
Shafiul Anam, A., Rahman, P., Hossain, M., Islam, R., Khatun, R., Akter, S., & Rahman, M.	Cross-sectional Comparative Study	Evaluate and compare the efficacy and safety of epidural analgesia versus traditional (pethidine-based) analgesia for pain relief during labor.	Group A: Epidural analgesia Group B: Traditional analgesia using pethidine	Epidural analgesia provided earlier onset and more sustained pain relief with no significant difference in complications or neonatal outcomes compared to traditional analgesia.	80 participants (40 in each group)	Labor and delivery
Le, D.	Prospective Observational Study	Evaluate the effectiveness and safety of continuous epidural analgesia using 0.1% bupivacaine combined with fentanyl for pain relief during labor at Hue Central Hospital	Continuous epidural infusion of 0.1% bupivacaine combined with fentanyl.	The combination provided effective pain relief during labor.​ There was a minimal motor blockade, allowing for potential mobility during labor.​ No significant adverse maternal or neonatal outcomes were associated with this analgesic regimen.​	N/A	Duration of labor and immediate postpartum period.
Holgado, C.M.	Observational Before-and-After Cohort Study	To compare labor outcomes between continuous epidural infusion (CEI) and a combination of programmed intermittent epidural bolus (PIEB) plus patient-controlled epidural analgesia (PCEA) for labor analgesia.​		Programmed intermittent epidural bolus plus patient-controlled epidural analgesia (PIEB+PCEA) was associated with fewer cesarean and instrumental deliveries compared to continuous epidural infusion (CEI), with lower total anesthetic use. Both methods resulted in high maternal satisfaction and similar second-stage labor durations.	221 primiparous women (CEI: 116; PIEB+PCEA: 105)	Throughout labor and delivery​
Halliday, L., Kinsella, M., Shaw, M., & Cheyne, J.	Systematic Review and Network Meta-Analysis	Compare the efficacy and safety of ultra-low, low, and high concentration local anesthetics used in epidural analgesia during labor.	Epidural analgesia with varying concentrations of local anesthetics.​	Ultra-low and low concentration local anesthetics for labor epidural analgesia provides effective pain relief with reduced motor blockade and a lower incidence of instrumental deliveries, without increasing cesarean delivery rates.	N/A	Varied
Olszynska, A.	Single-Center Cohort Study	Evaluate the impact of epidural analgesia on labor duration and delivery mode.​	Epidural analgesia during labor.	Labor Duration: Epidural analgesia was associated with a longer first stage of labor compared to those without epidural analgesia.​ Delivery Mode: There was no significant difference in the rates of cesarean sections between women who received epidural analgesia and those who did not.​ Instrumental Deliveries: The use of epidural analgesia did not significantly increase the rate of instrumental v…	N/A	Throughout labor and delivery.
Shmueli, A., Salman, L., Orbach-Zinger, S., Aviram, A., Melamed, N., & Gabbay-Benziv, R.	Retrospective Cohort Study	Assess the effect of epidural analgesia on the duration of the second stage of labor.	Comparison between women who received epidural analgesia and those who did not during labor.	Epidural analgesia was associated with a significant prolongation of the second stage of labor. Specifically, for both nulliparous and multiparous women, epidural use extended the 95th percentile of the second stage by 82 minutes	15,500 term, singleton, vaginal deliveries.	Throughout labor and delivery.
Kim, D., Lee, S., Park, J., Choi, H., & Kim, Y.	Randomized Controlled Trial	Evaluate the efficacy of programmed intermittent epidural bolus (PIEB) compared to continuous epidural infusion (CEI) for labor analgesia.	Comparison between PIEB and CEI methods for administering epidural analgesia during labor.	Analgesic Efficacy: PIEB provided superior pain relief compared to CEI.​ Anesthetic Consumption: The PIEB group required less local anesthetic than the CEI group.​ Motor Blockade: Patients in the PIEB group experienced less motor blockade, facilitating greater mobility during labor.​ Maternal Satisfaction: Higher satisfaction scores were reported in the PIEB group compared to the CEI group.	120 laboring women (60 in each group).	Throughout labor until delivery.
Kaur, G., Gupta, R., Kaur, J., Chawla, S., Kaur, S., Kullar, K., & Aujla, S.	Prospective Comparative Study	Compare the effectiveness and maternal satisfaction of TENS (Transcutaneous Electrical Nerve Stimulation) versus epidural analgesia during labor.	Group A: TENS Group B: Epidural analgesia (ropivacaine + fentanyl)	Maternal Satisfaction: High satisfaction was reported by 90% of parturients using TENS and 96.6% using epidural analgesia; however, this difference was not statistically significant Pain Relief: Both TENS and epidural analgesia effectively managed labor pain, with epidural analgesia providing a higher degree of pain relief.​ Safety and Side Effects: TENS was associated with minimal side effects, …	60 laboring women (30 in each group)	Throughout labor and up to delivery
Fernandes, S., Galacho, J., Borrego, Á., Pereira, D., Lança, F., & Ormonde, L.	Prospective Observational Study	To assess maternal satisfaction and expectations regarding labor epidural analgesia in a tertiary care center in Portugal, including common misconceptions about the technique.	Epidural analgesia for labor pain relief.	Epidural analgesia resulted in high maternal satisfaction (87% rated their experience as good/excellent), with 82% reporting effective pain relief; myths about epidural risks persisted, particularly among women with lower education levels.	300 completed questionnaires	During and shortly after childbirth
Dias, R.	Case Series	Examine the incidence, risk factors, and management of postpartum headache following epidural anesthesia, focusing on identifying the causes and preventive measures.	Epidural anesthesia administered during labor.	Post-dural puncture headache (PDPH) is a recognized complication of epidural anesthesia; factors such as accidental dural puncture, needle size, and patient characteristics influence its occurrence; early recognition and appropriate management are crucial for patient recovery.	N/A	Postpartum period following epidural anesthesia.
Bucklin, B.A., Chestnut, D.H., & Hawkins, J.L	Meta-Analysis	Compare the efficacy and side effects of intrathecal opioids versus epidural local anesthetics for labor analgesia.	Intrathecal administration of opioids compared to epidural administration of local anesthetics during labor.	Intrathecal opioids provide comparable early labor analgesia to epidural local anesthetics.​ Intrathecal opioids are associated with a higher incidence of pruritus.​ No significant differences in nausea or delivery outcomes between the two methods.	333 patients across multiple studies.​	Duration of labor and immediate postpartum period.
Shafeinia, A.	Single-Center Observational Study​	Evaluate the impact of intrathecal sufentanil on labor progress and neonatal outcomes.	Administration of intrathecal sufentanil for labor analgesia.​	Intrathecal sufentanil is effective for pain relief during labor.​ No significant adverse effects on labor progression were observed.​Neonatal outcomes, including Apgar scores and pH levels, remained within normal ranges.​	N/A	Throughout labor and immediate postpartum period.
Manouchehrian, N., Rabiei, S., Moradi, A., & Lakpur, Z.​	Randomized, Double-Blind Clinical Trial	Compare the onset, duration, and quality of analgesia between intrathecal injections of fentanyl and sufentanil in laboring women.	Intrathecal administration of fentanyl versus sufentanil for labor analgesia.	Both fentanyl and sufentanil provided effective labor analgesia.​ Sufentanil had a faster onset and longer duration of analgesia compared to fentanyl.​ Patient satisfaction was higher in the sufentanil group.	N/A	Throughout labor and immediate postpartum period.
Varvarousi, G., Samartzi, V., & Valsamidis, D.	Narrative Review	Evaluate the efficacy, safety, and outcomes of combined spinal-epidural (CSE) analgesia for labor pain relief.	Combined spinal-epidural analgesia during labor.	CSE analgesia has been associated with lower rates of epidural failure compared to epidural analgesia alone.	N/A	N/A
Jain, A., Mittal, A., Sharma, S., & Deep, A.	Prospective, Randomized Controlled Trial	Compare the safety and efficacy of intrathecal dexmedetomidine versus fentanyl as adjuvants to bupivacaine in combined spinal–epidural analgesia for labor.	Intrathecal administration of bupivacaine combined with either dexmedetomidine or fentanyl for labor analgesia.​	Dexmedetomidine group experienced a faster onset (61.26 ± 18.23 seconds) and longer duration of analgesia (124.16 ± 26.23 minutes) compared to the fentanyl group.​ Higher rates of normal vaginal delivery were observed in the fentanyl group (65.57%) compared to the dexmedetomidine group (57.63%). Both groups had comparable neonatal outcomes, though the dexmedetomidine group showed a slightly lower…	120 parturients (59 in the dexmedetomidine group and 61 in the fentanyl group).	Throughout labor and the immediate postpartum period.
Badreldin, N., Grobman, W.A., & Yee, L.M.	Retrospective Cohort Study	Examine the association between neuraxial analgesia during vaginal delivery and postpartum opioid use.	Neuraxial analgesia administered during vaginal delivery.	Approximately 25% of women used opioid analgesia during the last 24 hours of inpatient hospitalization following vaginal delivery.​	N/A	Postpartum period during inpatient hospitalization.
Grangier, L.	Meta-Analysis of Randomized Trials	Evaluate the adverse side effects associated with different routes of opioid administration in combined spinal-epidural (CSE) analgesia during labor.	Comparison of intrathecal versus epidural opioid administration in CSE analgesia.	Intrathecal opioid administration was associated with a higher risk of pruritus compared to epidural administration. There was an increased risk of nausea and vomiting with intrathecal opioids. No significant difference in the incidence of hypotension between intrathecal and epidural routes.	N/A	Throughout labor and immediate postpartum period.
Katz, D., Hyers, B., Siddiqui, S., Ouyang, Y., Hamburger, J., Knibbs, N., & Beilin, Y	Randomized Controlled Trial	Assess the impact of a single epidural dose of 2 mg preservative-free morphine administered after vaginal delivery on postpartum opioid consumption and recovery outcomes.	Administration of 2 mg preservative-free morphine via epidural catheter within 1 hour post-vaginal delivery, compared to a saline placebo	The morphine group had a lower percentage of opioid use in the first 24 hours postpartum (3.8%) compared to the saline group (14.3%).​ At 24 hours postpartum, the morphine group reported lower median pain scores (2.0) than the saline group (3.0).​ No significant differences were observed between the groups in terms of breastfeeding success, recovery scores, or postpartum depression at 6 weeks.​	157 parturients (80 in the morphine group and 77 in the saline group).	From administration up to 6 weeks postpartum.
Theodoraki, K.	Narrative Review	Explore the causes of fetal bradycardia associated with various neuraxial analgesia techniques during labor.​	Analysis of fetal heart rate (FHR) changes following different neuraxial analgesia methods, including epidural, spinal, combined spinal-epidural (CSE), and intravenous opioids.	Decelerations and fetal bradycardia have been observed after all types of effective labor analgesia. Profound analgesia from intrathecal opioids may decrease sympathetic nervous system output and circulating epinephrine levels, leading to unopposed norepinephrine activity, increased uterine tone, reduced placental blood flow, and potential fetal bradycardia.​ Profound analgesia can cause maternal…	N/A	N/A
Shivanagappa, M.	Prospective Observational Study	Assess the impact of combined spinal–epidural (CSE) analgesia on labor progression and obstetric outcomes.	Administration of CSE analgesia during labor.	CSE analgesia did not significantly prolong the duration of labor. No increase in cesarean or instrumental deliveries was observed with CSE analgesia. High levels of maternal satisfaction were reported with CSE analgesia. No adverse neonatal outcomes were associated with CSE analgesia.	N/A	Throughout labor and the immediate postpartum period.
Bembalgi, S., Kallapur, B., S., P., M., S., & Amble, A. S.	Comparative Study	Evaluate the effects of combined spinal-epidural (CSE) analgesia on labor progression and fetomaternal outcomes compared to parturients receiving no analgesia.	Administration of CSE analgesia during labor.​	Labor Duration: No significant prolongation of labor was observed in the CSE group compared to the control group.​ Mode of Delivery: CSE analgesia did not alter the mode of delivery.​ Pain Relief: Effective labor analgesia was achieved in 97% of parturients receiving CSE, with a Visual Analogue Scale (VAS) score of 0.​ Maternal Adverse Effects: Minimal adverse effects were reported, including pru…	60 parturients (30 in the CSE group and 30 in the control group).​	Throughout labor and the immediate postpartum period.
Bhaggien, S., Mahajan, R., Thakur, R., & Katyal, S.	Prospective Comparative Study	Compare the efficacy, onset time, and maternal/neonatal outcomes between combined spinal–epidural (CSE) and standard epidural analgesia during labor.	Group 1: Combined spinal–epidural analgesia Group 2: Epidural analgesia	CSE provided faster onset of pain relief and required less bupivacaine, with a shorter first stage of labor, while both methods had similar safety and maternal/neonatal outcomes.	60 parturients (30 per group)	Throughout labor and up to delivery
Shembekar, M.C.	Prospective Observational Study	Evaluate pain relief and maternal satisfaction in women using epidural analgesia during labor.	Administration of epidural analgesia during labor.	Pain Relief: In the second stage of labor, 26% of patients reported no pain (VAS score of 0), 62% experienced mild pain (VAS score 1-3), and 12% had moderate pain (VAS score 4-6) after receiving epidural analgesia.​ Maternal Satisfaction: 22% of patients rated their experience as excellent, 54% as good, 16% as average, and 8% as poor.​ Neonatal Outcomes: All newborns had Apgar scores ≥7 at both 1…	50 parturients.	Throughout labor and the immediate postpartum period.
Kai, K., Bai, Y., Gong, J., & Wang, Y.	Prospective, Randomized Controlled Trial​	Compare the efficacy and safety of dural puncture epidural (DPE), combined spinal-epidural analgesia (CSEA), and epidural analgesia (EA) in labor analgesia for nulliparous women, focusing on maternal and infant outcomes.​	Administration of DPE, CSEA, or EA during labor.	Pain Relief: At 10 minutes, 30 minutes, and 1 hour post-analgesia, both DPE and CSEA groups reported significantly lower Visual Analogue Scale (VAS) scores compared to the EA group, indicating more effective pain relief.​ Onset of Analgesia: The onset of analgesia was faster in the DPE and CSEA groups compared to the EA group.​ Duration of Labor: No significant differences were observed among the…	204 nulliparous women, divided equally into three groups (68 per group).	Throughout labor and the immediate postpartum period.
Zhi, M., Diao, Y., Liu, S., Huang, Z., Su, X., Geng, S., Shen, L., Sun, J., & Liu, Y.​	Systematic Review and Meta-Analysis of Randomized Controlled Trials	Compare the efficacy and safety of sufentanil versus fentanyl for pain relief in labor involving combined spinal-epidural analgesia (CSEA).	Administration of either sufentanil or fentanyl in CSEA during labor.	Duration of Analgesia: Sufentanil extended the duration of spinal analgesia by approximately 25.4 minutes compared to fentanyl.​ Pain Reduction: No clinically meaningful differences in pain reduction after intrathecal injection were found between sufentanil and fentanyl.​ The risk of pruritus was 82% for those using sufentanil and 48% for those using fentanyl. The risk of nausea and vomiting was …	12 randomized controlled trials involving a total of 881 patients.​	Throughout labor and the immediate postpartum period.
Allam, I.F.S.E., Sweed, M.S.E., & Ibrahim, O.I.K.	Randomized Controlled Clinical Trial	Compare the efficacy and duration of pudendal nerve block versus perineal local infiltration for post-episiotomy pain relief.​	Administration of either pudendal nerve block or perineal local infiltration of analgesia following episiotomy.	PNB resulted in a statistically significant decrease in mean Visual Analog Scale (VAS) scores compared to PLI, indicating superior pain relief. Patients receiving PNB experienced prolonged analgesia compared to those receiving PLI. Higher satisfaction levels were reported among patients who received PNB compared to those who received PLI.	N/A	Throughout the immediate postpartum period following episiotomy.
Xu, J., Zhou, R., Su, W.	Randomized, Double-Blind, Controlled Trial	Evaluate the efficacy of ultrasound-guided bilateral pudendal nerve blocks (PNBs) as an adjunct to epidural analgesia during the second stage of labor in nulliparous women.	Administration of ultrasound-guided bilateral PNBs in addition to standard epidural analgesia during the second stage of labor.​	Pain Relief: The addition of PNBs resulted in a significant reduction in pain scores compared to epidural analgesia alone.​ Local Anesthetic Consumption: Patients receiving PNBs required lower doses of supplemental local anesthetics.​ Duration of Second Stage of Labor: No significant difference was observed between the groups.​ Mode of Delivery: The rates of spontaneous vaginal delivery, instrume…	N/A	Throughout the second stage of labor and the immediate postpartum period.
Waldum, Å.H., Lukasse, M., Staff, A.C., Falk, R.S., Sørbye, I.K., & Jacobsen, A.F. ​	Cohort Study​	Investigate the association between intrapartum pudendal nerve block (PNB) analgesia and childbirth experience in primiparous women with vaginal births.	Administration of PNB during labor.​	No significant difference in overall childbirth experience scores between women who received PNB and those who did not, regardless of whether the birth was spontaneous or instrumental.	979 primiparous women.	Throughout labor and immediate postpartum period.​
Lukasse, M., Bratsberg, A.B., Thomassen, K., & Nohr, E.A.​	National Cross-Sectional Study	Examine the use of pudendal nerve block (PNB) among midwives in Norway, focusing on their knowledge, skills, and frequency of application.	Survey assessing midwives' self-reported use and understanding of PNB in clinical practice.	Less than half (44.6%) of the responding midwives reported using PNB, with only half of these (approximately 23% of total respondents) using it frequently (at least once a month).​ Midwives with good theoretical knowledge and practical skills in PNB were significantly more likely to use it (p<0.001).	527 midwives responded to the questionnaire, representing a 35% response rate from approximately 1,500 midwives contacted.​	Data collection occurred in January 2020.
Nodine, P.M., Collins, M.R., Wood, C.L., Anderson, J.L., Orlando, B.S., McNair, B.K., Mayer, D.C., & Stein, D.J.	Prospective Chart Review Study	Investigate demographic characteristics, safety, and satisfaction in individuals who used inhaled nitrous oxide (N₂O) during labor and to determine predictors of conversion from N₂O to neuraxial analgesia.	Use of inhaled nitrous oxide during the first or second stage of labor.	Approximately 69% of participants who initially chose N₂O for analgesia converted to neuraxial methods during labor. Significant predictors for this conversion included labor induction (odds ratio [OR], 2.9), oxytocin augmentation (OR, 3.1), and labor after cesarean (OR, 6.4). Conversely, multiparity was associated with decreased odds of conversion (OR, 0.4).​	463 individuals aged 18 years or older who used inhaled N₂O during labor.	Throughout the labor process, focusing on the first and second stages.
Broughton, K., Clark, A.G., & Ray, A.P.	Narrative Review	Summarize the mechanism of action, clinical applications, efficacy, and patient satisfaction associated with nitrous oxide (N₂O) use for labor analgesia	Administration of inhaled N₂O during labor for pain relief.​	N₂O is considered safe for both mother and baby during labor and delivery. While N₂O offers pain relief, it is less effective than epidural analgesia.​ Approximately 40% to 60% of women using N₂O may switch to epidural analgesia during labor.	N/A	N/A
McGarrigle, C., Hartigan, S., Duffy, O., & Tan, T	Patient and Staff Survey​	Assess the awareness and perspectives of postnatal women and healthcare staff regarding the environmental impact of nitrous oxide (N₂O) used for labor analgesia, and to determine if this knowledge influences their choice of analgesic methods.	Survey conducted among postnatal women and healthcare staff about N₂O use during labor	Prior to the survey, knowledge about the environmental harm caused by N₂O was low among both patients and staff.​ After being informed about its environmental effects, 46% of patients indicated a preference to seek epidural analgesia or request it earlier to reduce N₂O use, while 51% would opt for alternative analgesic methods to avoid N₂O altogether.​	100 postnatal women and 50 healthcare staff members.​	N/A
Baysinger, C.L.	Narrative Review	Evaluate the use of inhaled nitrous oxide (N₂O) for labor analgesia, focusing on its efficacy, safety, and patient satisfaction.	Administration of inhaled N₂O during labor for pain relief.	N₂O provides moderate analgesia during labor; however, its pain-relieving effects are less potent compared to neuraxial techniques like epidurals. The use of N₂O is associated with minimal adverse effects for both mother and neonate, making it a safe option for labor analgesia. The use of N₂O is associated with minimal adverse effects for both mother and neonate, making it a safe option for labor…	N/A	N/A
Tudorache, I.S., Toader, O.D., Tudorache, O., & Bodean, O.	Descriptive Study​	Evaluate the effectiveness of a 50-50% nitrous oxide (N₂O) and oxygen (O₂) gas mixture in managing pain during the final phase of labor in pregnant women with low obstetrical risk.​	Administration of a 50-50% N₂O and O₂ gas mixture during the last part of labor.​	The administration of the N₂O/O₂ mixture resulted in a statistically significant decrease in pain levels, with an average reduction of 5 points on a 10-point Visual Analog Scale (VAS), transitioning from severe to moderate pain.​ The average duration of gas mixture administration was approximately 90 minutes, effective in both intermittent and continuous delivery methods.	84 pregnant women	Throughout the last phase of labor.
Hellams, A., Sprague, T., Saldanha, C., & Archambault, M.E.​	Narrative Review	Outline the efficacy and safety of inhaled nitrous oxide (N₂O) as an analgesic during labor, comparing it with epidural and intravenous (IV) pain medications.​	Administration of inhaled N₂O during labor for pain relief.	N₂O provides pain relief during labor that is comparable to IV opioids, as reported by patients. ​N₂O is considered safe for both the mother and fetus when used for labor analgesia.	N/A	N/A
Zuarez-Easton, S., Zafran, N., Garmi, G., Kalter, A., Salim, R., & Glezerman, M.	Randomized Controlled Trial	Compare the effectiveness of intrapartum pain relief between meperidine and nitrous oxide in multiparous patients.	Administration of either meperidine or nitrous oxide during labor for pain management.	Both meperidine and nitrous oxide provided effective pain relief during labor, with no significant difference in pain scores between the two groups. High levels of satisfaction were reported in both groups, indicating that both analgesic methods were well-received by the patients.​	N/A	Throughout the labor process and immediate postpartum period.
Raheja, A., Agarwal, K., Pachori, R., & Gandhi, G.​	Randomized Controlled Trial	Evaluate the safety and efficacy of intramuscular tramadol as a labor analgesic during the first stage of labor in low-risk pregnant women.​	Administration of 100 mg intramuscular tramadol versus 2 ml distilled water (placebo) during the first stage of labor.​	The Visual Analog Scale (VAS) scores were significantly lower in the tramadol group at 1, 2, and 3 hours after administration compared to the placebo group, indicating effective pain relief.​ Participants in the tramadol group reported significantly higher satisfaction with pain relief compared to those in the placebo group. No significant differences were observed between the two groups regardin…	86 pregnant women.	Throughout the first stage of labor and immediate postpartum period.
Nanji, J.A., & Carvalho, B.	Narrative Review	Provide an overview of pharmacological methods for pain relief during labor and vaginal birth, focusing on neuraxial techniques, nitrous oxide, and systemic opioids	Various pain management strategies during labor, including neuraxial analgesia (e.g., epidurals), nitrous oxide inhalation, and systemic opioid administration.	Epidural analgesia is considered the gold standard for labor pain relief, offering excellent analgesia with a favorable safety profile.	N/A	N/A
Habib, S.M.	Randomized Controlled Trial	Compare the efficacy and safety of intravenous paracetamol versus intramuscular meperidine for intrapartum pain relief in primiparous women.	Administration of 1000 mg intravenous paracetamol or 50 mg intramuscular meperidine at the beginning of the active phase of labor.​	Both paracetamol and meperidine significantly reduced pain scores during labor, with no significant difference between the two groups. No significant differences were observed between the groups regarding the mode of delivery or the durations of the first and second stages of labor.	92 primiparous women.	Throughout the active phase of labor and immediate postpartum period.
Sobot Novakovic, S., Cuk, S., & Cancarevic Djajic, B.​	Retrospective Observational Study	Compare neonatal outcomes following labor analgesia with intravenous remifentanil versus epidural analgesia.	Administration of intravenous remifentanil or epidural analgesia during labor.	The study observed no significant differences in Apgar scores and neonatal respiratory outcomes between the remifentanil and epidural groups. Both analgesia methods provided effective pain relief, with high maternal satisfaction reported in both groups.	N/A	Throughout labor and the immediate postpartum period.
Nori, W., Kassim, M.A.K., Helmi, Z.R., Pantazi, A.C., Brezeanu, D., & Brezeanu, A.M.​	Systematic Review	Examine contemporary knowledge and application of non-pharmacological pain management (NPPM) techniques during labor, discussing their efficacy, advantages, limitations, and potential adverse effects.	Various non-pharmacological methods for pain relief during labor, including relaxation techniques, acupuncture, water immersion, massage, and continuous support.	Methods such as water immersion, relaxation techniques, and acupuncture can effectively reduce labor pain and improve maternal satisfaction. NPPM techniques offer pain relief without the side effects associated with pharmacological interventions and can be tailored to individual women's preferences and needs.​	N/A	N/A
Melillo, A., Maiorano, P., Rachedi, S., Caggianese, G., Gragnano, E., Gallo, L., De Pietro, G., Guida, M., Giordano, A., & Chirico, A.​	Systematic Review and Meta-Analysis	Evaluate the efficacy of non-invasive and non-pharmacological complementary and alternative medicine (CAM) techniques on pain intensity during the first stage of labor.​	Various non-pharmacological CAM techniques, including massage, birth balls, mind-body interventions, heat application, music therapy, dance therapy, acupressure, and transcutaneous electrical nerve stimulation (TENS),	Statistically significant reductions in pain intensity with several non-pharmacological interventions, including: Massage, heat therapy, TENS, and acupressure showed particularly strong effects during the first stage of labor.	63 randomized controlled trials. 6,146 women in the first stage of labor (3,468 in experimental groups and 2,678 in control groups)	Varied
Gallo, R.B.S., Santana, L.S., Marcolin, A.C., Duarte, G., & Quintana, S.M.	Randomized Controlled Trial	Evaluate the effectiveness of sequential non-pharmacological interventions in reducing labor pain severity, delaying the use of pharmacological analgesia, and improving obstetric outcomes.	The experimental group received three interventions at specific cervical dilation stages: Exercise on a Swiss ball at 4–5 cm dilation.​ Lumbosacral massage at 5–6 cm dilation.​ Warm shower at >7 cm dilation.​ The control group received standard maternity care	The experimental group reported significantly lower pain severity immediately after each intervention compared to the control group. Participants in the experimental group delayed and reduced their use of pharmacological analgesia. Better neonatal status was observed in the experimental group.​	80 women in labor at the end of a low-risk pregnancy.	Throughout labor and the immediate postpartum period.
Ergin, A., Aşcı, Ö., Demirgoz Bal, M., Güneş Öztürk, G., & Karaçam, Z.​	Systematic Review and Meta-Analysis	Explore the effect of hydrotherapy applied during the first stage of labor on maternal and neonatal health outcomes.​	Hydrotherapy during the first stage of labor, involving immersion in water.	Hydrotherapy was associated with decreased perception of pain during labor. Women who underwent hydrotherapy reported higher comfort levels. An increased rate of vaginal births was observed in the hydrotherapy group.​ The 1-minute APGAR scores were lower in the hydrotherapy group; however, no significant difference was found in 5-minute APGAR scores.	20 studies 8,254 women (2,953 in the hydrotherapy group and 5,301 in the control group).	Throughout the first stage of labor and immediate postpartum period.
Sulastri and Kartika Murya Nigrum	Randomized Clinical Trial	Evaluate the effectiveness of combining massage therapy with deep breathing relaxation (DBR) techniques in reducing labor pain intensity.​	Intervention Group: Received massage therapy combined with DBR.​ Control Group: Received standard care without these interventions.	The intervention group experienced a significantly greater reduction in Visual Analog Scale (VAS) pain scores compared to the control group (p < 0.05).​	100 pregnant women	Throughout the labor process.
Smith, C.A., Levett, K.M., Collins, C.T., Armour, M., Dahlen, H.G., & Suganuma, M.	Systematic Review	Evaluate the effectiveness of relaxation techniques, including breathing exercises, yoga, and music, in managing pain during labor.​	Various relaxation methods such as guided imagery, progressive muscle relaxation, breathing techniques, yoga, and music therapy.	Yoga was associated with reduced pain intensity during labor.​ Yoga improved overall satisfaction with the childbirth experience.​ Yoga was linked to a reduced length of labor.​ Relaxation techniques were associated with a lower rate of assisted vaginal deliveries.​ No significant difference was observed in the use of pharmacological pain relief between relaxation techniques and usual care.	N/A	Varied
Hu, Y., Lu, H., Huang, J., & Zang, Y.​	Systematic Review and Bayesian Network Meta-Analysis	Compare and rank the efficacy and safety of various non-pharmacological interventions for managing labor pain.	Nine non-pharmacological interventions were analyzed, including acupressure, aromatherapy, massage therapy, yoga, acupuncture, hydrotherapy, music therapy, transcutaneous electrical nerve stimulation (TENS), and usual care.​	Aromatherapy (SMD = -2.01, 95% CrI -3.70 to -0.35), acupressure (SMD = -2.00, 95% CrI -3.09 to -0.94), and massage therapy (SMD = -1.26, 95% CrI -2.26 to -0.30) were found to significantly alleviate labor pain, with aromatherapy being the most effective. Yoga significantly shortened the first stage of labor (SMD = -130.85, 95% CrI -212.01 to -59.32), while acupressure was most effective in reduci…	43 randomized controlled trials.	Varied
Mousa, O., Abdelhafez, A.A., Abdelraheim, A.R., Yousef, A.M., Ghaney, A.A., & El Gelany, S.	Cross-Sectional Survey	Explore the perceptions and practices of health professionals regarding labor pain management in Minia maternity units, Egypt.	Structured, self-administered questionnaires were distributed to health professionals to assess their beliefs and practices related to labor pain relief methods.​	78.2% of participants believed in providing pain relief during labor. 44.9% reported using non-pharmacological methods during the first stage of labor. 36.8% did not employ any pain relief methods, either pharmacological or non-pharmacological.​	306 health professionals working in Minia maternity units.	One-month period.
Vijapurkar, S., Gade, S., Kalbande, J.V., Merin Thomas, S., & Singha, S.K.​	Cross-Sectional Survey	Assess the knowledge, attitudes, and practices regarding labor analgesia among obstetric residents.	Structured questionnaires were distributed to obstetric residents to evaluate their understanding and application of labor analgesia techniques.	Despite recognizing the importance of pain relief during labor, many residents exhibited reluctance to implement analgesia techniques, citing concerns about potential complications and institutional constraints.​	N/A	N/A
Lim, G., Facco, F.L., Nathan, N., Waters, J.H., Wong, C.A., & Eltzschig, H.K.	Narrative Review	Review current evidence on how obstetric anesthesia techniques affect maternal and neonatal outcomes, including during labor, vaginal delivery, and cesarean section.	Narrative Review	Neuraxial analgesia is the gold standard for labor pain relief, offering high maternal satisfaction and low complication rates. Epidural analgesia is not associated with increased cesarean rates, but may slightly prolong the second stage of labor.Properly managed anesthesia improves neonatal outcomes and supports early breastfeeding and maternal-infant bonding.	N/A	N/A
Christian Seger and Maxime Cannesson	Narrative Review	Discuss significant technological advancements in anesthesiology over the preceding three years, focusing on consumer technology integration, telemedicine, monitoring innovations, and automation	Technological interventions in anesthesia — including closed-loop systems, wearable monitors, telemedicine platforms, and AI-supported decision tools.	Advances such as noninvasive monitors, automated anesthesia delivery systems, and telehealth have improved efficiency and perioperative care.	N/A	N/A
David J. Birnbach and Brian T. Bateman	Narrative Review	Highlight innovations in obstetric anesthesia that have enhanced patient safety.	Narrative Review	Improvements in labor analgesia techniques have led to safer and more effective pain management during childbirth. Advances in spinal and epidural techniques have increased safety during operative deliveries.​ The incidence of postdural puncture headache has decreased due to improved technology.​	N/A	N/A
